# Supplementary material for: Consequences of Mixotrophy on Cell Energetic Metabolism in Microchloropsis gaditana Revealed by Genetic Engineering and Metabolic Approaches
Source: Front Plant Sci. 2021 May 25;12:628684. doi: 10.3389/fpls.2021.628684 (PMC8185151; doi:10.3389/fpls.2021.628684)
Supplement: Supplementary file 1 [file Data_Sheet_1.XLSX]

## Sheet: PM01
Plate	Location	Chemical
PM01	A01	Negative Control
PM01	A02	L-Arabinose
PM01	A03	N-Acetyl-D-Glucosamine
PM01	A04	D-Saccharic acid
PM01	A05	Succinic acid
PM01	A06	D-Galactose
PM01	A07	L-Aspartic acid
PM01	A08	L-Proline
PM01	A09	D-Alanine
PM01	A10	D-Trehalose
PM01	A11	D-Mannose
PM01	A12	Dulcitol
PM01	B01	D-Serine
PM01	B02	D-Sorbitol
PM01	B03	Glycerol
PM01	B04	L-Fucose
PM01	B05	D-Glucuronic acid
PM01	B06	D-Gluconic acid
PM01	B07	DL-a-Glycerol Phosphate
PM01	B08	D-Xylose
PM01	B09	L-Lactic acid
PM01	B10	Formic acid
PM01	B11	D-Mannitol
PM01	B12	L-Glutamic acid
PM01	C01	D-Glucose-6-Phosphate
PM01	C02	D-Galactonic acid-g-Lactone
PM01	C03	DL-Malic acid
PM01	C04	D-Ribose
PM01	C05	Tween 20
PM01	C06	L-Rhamnose
PM01	C07	D-Fructose
PM01	C08	Acetic acid
PM01	C09	a-D-Glucose
PM01	C10	Maltose
PM01	C11	D-Melibiose
PM01	C12	Thymidine
PM01	D01	L-Asparagine
PM01	D02	D-Aspartic acid
PM01	D03	D-Glucosaminic acid
PM01	D04	1,2-Propanediol
PM01	D05	Tween 40
PM01	D06	a-Ketoglutaric acid
PM01	D07	a-Ketobutyric acid
PM01	D08	a-Methyl-D-Galactoside
PM01	D09	a-D-Lactose
PM01	D10	Lactulose
PM01	D11	Sucrose
PM01	D12	Uridine
PM01	E01	L-Glutamine
PM01	E02	m-Tartaric acid
PM01	E03	D-Glucose-1-Phosphate
PM01	E04	D-Fructose-6-Phosphate
PM01	E05	Tween 80
PM01	E06	a-Hydroxyglutaric acid-g-Lactone
PM01	E07	a-Hydroxybutyric acid
PM01	E08	b-Methyl-D-Glucoside
PM01	E09	Adonitol
PM01	E10	Maltotriose
PM01	E11	2`-Deoxyadenosine
PM01	E12	Adenosine
PM01	F01	Gly-Asp
PM01	F02	Citric acid
PM01	F03	m-Inositol
PM01	F04	D-Threonine
PM01	F05	Fumaric acid
PM01	F06	Bromosuccinic acid
PM01	F07	Propionic acid
PM01	F08	Mucic acid
PM01	F09	Glycolic acid
PM01	F10	Glyoxylic acid
PM01	F11	D-Cellobiose
PM01	F12	Inosine
PM01	G01	Gly-Glu
PM01	G02	Tricarballylic acid
PM01	G03	L-Serine
PM01	G04	L-Threonine
PM01	G05	L-Alanine
PM01	G06	Ala-Gly
PM01	G07	Acetoacetic acid
PM01	G08	N-Acetyl-D-Mannosamine
PM01	G09	Mono-Methylsuccinate
PM01	G10	Methylpyruvate
PM01	G11	D-Malic acid
PM01	G12	L-Malic acid
PM01	H01	Gly-Pro
PM01	H02	p-Hydroxyphenyl Acetic acid
PM01	H03	m-Hydroxyphenyl Acetic acid
PM01	H04	Tyramine
PM01	H05	D-Psicose
PM01	H06	L-Lyxose
PM01	H07	Glucuronamide
PM01	H08	Pyruvic acid
PM01	H09	L-Galactonic acid-g-Lactone
PM01	H10	D-Galacturonic acid
PM01	H11	Phenylethylamine
PM01	H12	2-Aminoethanol

## Sheet: PM02A
Plate	Location	Chemical
PM02A	A01	Negative Control
PM02A	A02	Chondroitin Sulfate C
PM02A	A03	a-Cyclodextrin
PM02A	A04	b-Cyclodextrin
PM02A	A05	g-Cyclodextrin
PM02A	A06	Dextrin
PM02A	A07	Gelatin
PM02A	A08	Glycogen
PM02A	A09	Inulin
PM02A	A10	Laminarin
PM02A	A11	Mannan
PM02A	A12	Pectin
PM02A	B01	N-Acetyl-D-Galactosamine
PM02A	B02	N-Acetyl-Neuraminic acid
PM02A	B03	b-D-Allose
PM02A	B04	Amygdalin
PM02A	B05	D-Arabinose
PM02A	B06	D-Arabitol
PM02A	B07	L-Arabitol
PM02A	B08	Arbutin
PM02A	B09	2-Deoxy-D-Ribose
PM02A	B10	i-Erythritol
PM02A	B11	D-Fucose
PM02A	B12	3-O-b-D-Galactopyranosyl-D-Arabinose
PM02A	C01	Gentiobiose
PM02A	C02	L-Glucose
PM02A	C03	D-Lactitol
PM02A	C04	D-Melezitose
PM02A	C05	Maltitol
PM02A	C06	a-Methyl-D-Glucoside
PM02A	C07	b-Methyl-D-Galactoside
PM02A	C08	3-Methylglucose
PM02A	C09	b-Methyl-D-Glucuronic acid
PM02A	C10	a-Methyl-D-Mannoside
PM02A	C11	b-Methyl-D-Xyloside
PM02A	C12	Palatinose
PM02A	D01	D-Raffinose
PM02A	D02	Salicin
PM02A	D03	Sedoheptulosan
PM02A	D04	L-Sorbose
PM02A	D05	Stachyose
PM02A	D06	D-Tagatose
PM02A	D07	Turanose
PM02A	D08	Xylitol
PM02A	D09	N-Acetyl-D-Glucosaminitol
PM02A	D10	g-Amino-N-Butyric acid
PM02A	D11	d-Amino Valeric acid
PM02A	D12	Butyric acid
PM02A	E01	Capric acid
PM02A	E02	Caproic acid
PM02A	E03	Citraconic acid
PM02A	E04	Citramalic acid
PM02A	E05	D-Glucosamine
PM02A	E06	2-Hydroxybenzoic acid
PM02A	E07	4-Hydroxybenzoic acid
PM02A	E08	b-Hydroxybutyric acid
PM02A	E09	g-Hydroxybutyric acid
PM02A	E10	a-Keto-Valeric acid
PM02A	E11	Itaconic acid
PM02A	E12	5-Keto-D-Gluconic acid
PM02A	F01	D-Lactic acid Methyl Ester
PM02A	F02	Malonic acid
PM02A	F03	Melibionic acid
PM02A	F04	Oxalic acid
PM02A	F05	Oxalomalic acid
PM02A	F06	Quinic acid
PM02A	F07	D-Ribono-1,4-Lactone
PM02A	F08	Sebacic acid
PM02A	F09	Sorbic acid
PM02A	F10	Succinamic acid
PM02A	F11	D-Tartaric acid
PM02A	F12	L-Tartaric acid
PM02A	G01	Acetamide
PM02A	G02	L-Alaninamide
PM02A	G03	N-Acetyl-L-Glutamic acid
PM02A	G04	L-Arginine
PM02A	G05	Glycine
PM02A	G06	L-Histidine
PM02A	G07	L-Homoserine
PM02A	G08	Hydroxy-L-Proline
PM02A	G09	L-Isoleucine
PM02A	G10	L-Leucine
PM02A	G11	L-Lysine
PM02A	G12	L-Methionine
PM02A	H01	L-Ornithine
PM02A	H02	L-Phenylalanine
PM02A	H03	L-Pyroglutamic acid
PM02A	H04	L-Valine
PM02A	H05	D,L-Carnitine
PM02A	H06	sec-Butylamine
PM02A	H07	D,L-Octopamine
PM02A	H08	Putrescine
PM02A	H09	Dihydroxyacetone
PM02A	H10	2,3-Butanediol
PM02A	H11	2,3-Butanedione
PM02A	H12	3-Hydroxy-2-butanone

## Sheet: PM05
Plate	Location	Chemical
PM05	A10	Adenine
PM05	A11	Adenosine
PM05	A12	2`-Deoxyadenosine
PM05	B01	L-Glutamine
PM05	B02	Glycine
PM05	B03	L-Histidine
PM05	B04	L-Isoleucine
PM05	B05	L-Leucine
PM05	B06	L-Lysine
PM05	B07	L-Methionine
PM05	B08	L-Phenylalanine
PM05	B09	Guanosine 3`,5`-Cyclic Monophosphate
PM05	B10	Guanine
PM05	B11	Guanosine
PM05	B12	2`-Deoxyguanosine
PM05	C01	L-Proline
PM05	C02	L-Serine
PM05	C03	L-Threonine
PM05	C04	L-Tryptophan
PM05	C05	L-Tyrosine
PM05	C06	L-Valine
PM05	C07	L-Isoleucine + L-Valine
PM05	C08	Hydroxy-L-Proline
PM05	C09	(5) 4-Amino-Imidazole-4(5)-Carboxamide
PM05	C10	Hypoxanthine
PM05	C11	Inosine
PM05	C12	2`-Deoxyinosine
PM05	D01	L-Ornithine
PM05	D02	L-Citrulline
PM05	D03	Chorismic acid
PM05	D04	(-)Shikimic acid
PM05	D05	L-Homoserine Lactone
PM05	D06	D-Alanine
PM05	D07	D-Aspartic acid
PM05	D08	D-Glutamic acid
PM05	D09	DL-Diamino-a,e-Pimelic acid
PM05	D10	Cytosine
PM05	D11	Cytidine
PM05	D12	2`-Deoxycytidine
PM05	E01	Putrescine
PM05	E02	Spermidine
PM05	E03	Spermine
PM05	E04	Pyridoxine
PM05	E05	Pyridoxal
PM05	E06	Pyridoxamine
PM05	E07	b-Alanine
PM05	E08	D-Pantothenic acid
PM05	E09	Orotic acid
PM05	E10	Uracil
PM05	E11	Uridine
PM05	E12	2`-Deoxyuridine
PM05	F01	Quinolinic acid
PM05	F02	Nicotinic acid
PM05	F03	Nicotinamide
PM05	F04	b-Nicotinamide Adenine Dinucleotide
PM05	F05	d-Amino-levulinic acid
PM05	F06	Hematin
PM05	F07	Deferoxamine
PM05	F08	a-D-Glucose
PM05	F09	N-Acetyl-D-Glucosamine
PM05	F10	Thymine
PM05	F11	Glutathione
PM05	F12	Thymidine
PM05	G01	Oxaloacetic acid
PM05	G02	D-Biotin
PM05	G03	Cyanocobalamin
PM05	G04	p-Amino-Benzoic acid
PM05	G05	Folic acid
PM05	G06	Inosine + Thiamine
PM05	G07	Thiamine
PM05	G08	Thiamine Pyrophosphate
PM05	G09	Riboflavin
PM05	G10	Pyrrolo-Quinoline Quinone
PM05	G11	Menadione
PM05	G12	m-Inositol
PM05	H01	Butyric acid
PM05	H02	a-Hydroxybutyric acid
PM05	H03	a-Ketobutyric acid
PM05	H04	Caprylic acid
PM05	H05	DL-Thioctic acid
PM05	H06	DL-Mevalonic acid Lactone
PM05	H07	DL-Carnitine
PM05	H08	Choline
PM05	H09	Tween 20
PM05	H10	Tween 40
PM05	H11	Tween 60
PM05	H12	Tween 80
